# Supplementary material for: Domestication Syndrome in Dacryodes edulis (Burseraceae): Comparison of Morphological and Biochemical Traits between Wild and Cultivated Populations
Source: Plants (Basel). 2022 Sep 23;11(19):2496. doi: 10.3390/plants11192496 (PMC9571564; doi:10.3390/plants11192496)
Supplement: Supplementary file 1 [file plants-11-02496-s001.zip]

Archive with 1 entries (1 files):
- plants-1865551-supplementary.pdf
